# Supplementary material for: Mitotic Chromosomes in Live Cells Characterized Using High-Speed and Label-Free Optical Diffraction Tomography
Source: Cells. 2019 Oct 31;8(11):1368. doi: 10.3390/cells8111368 (PMC6912651; doi:10.3390/cells8111368)
Supplement: Supplementary file 1 [file cells-08-01368-s001.zip]

Archive with 3 entries (2 files):
- cells-608548-supplementary-for XML/
- cells-608548-supplementary-for XML/cells-608548-supplementary-for XML.docx
- cells-608548-supplementary-for XML/cells-608548-supplementary-Movie-for XML.zip
